# Supplementary material for: CpG-Activated Regulatory B-Cell Progenitors Alleviate Murine Graft-Versus-Host-Disease
Source: Front Immunol. 2022 Apr 11;13:790564. doi: 10.3389/fimmu.2022.790564 (PMC9035844; doi:10.3389/fimmu.2022.790564)
Supplement: Supplementary file 2 [file Table_1.xlsx]

## Sheet: Gene information
Mouse Personalized SignArrays						Ref : PZ43A1M1-A
Gene name	RefSeq	Symbol	Position	sub-pathways	Ch. Location	Forw Primer location	Rev Primer location	Amplicon size (bp)	Specificity
bone morphogenetic protein 7	NM_007557.3	Bmp7	A1	*	2 H3; 2 95.54 cM	exon 2	exon 2	126	Bmp7
hepatocyte growth factor	NM_001289458.1	Hgf	A2	*	5 A2-A3; 5 7.07 cM	exon 18	exon 19	149	Hgf
interferon gamma	NM_008337.4	Ifng	A3	*	10 D2; 10 66.75 cM	exon 3	exon 3	56	Ifng
interleukin 10	NM_010548.2	Il10	A4	*	1 E4; 1 56.89 cM	exon 3	exon 3	64	Il10
B cell leukemia/lymphoma 2	NM_009741.5	Bcl2	A5	*	1 E2.1; 1 49.76 cM	exon 1	Junction 1-2	150	Bcl2
Fas ligand (TNF superfamily, member 6)	NM_001205243.1 revised	Fasl	A6	*	1 H2.1; 1 69.95 cM	exon 1	exon 1	83	Fasl
thymoma viral proto-oncogene 1	NM_001165894.1	Akt1	A7	*	12 F1; 12 61.2 cM	exon 3	exon 4	133	Akt1
matrix metallopeptidase 9	NM_013599.4	Mmp9	A8	*	2 H1-H2; 2 85.27 cM	exon 1	exon 2	86	Mmp9
collagen, type I, alpha 2	NM_007743.3	Col1a2	A9	*	6 A1; 6 1.81 cM	exon 46	exon 47	142	Col1a2
collagen, type III, alpha 1	NM_009930.2	Col3a1	A10	*	1 C1.1; 1 23.67 cM	exon 2	exon 3	80	Col3a1
integrin alpha 1	NM_001033228.3	Itga1	A11	*	13 D2.2; 13 64.61 cM	exon 11	exon 12	97	Itga1
integrin alpha 2b	NM_008396.3	Itga2	A12	*	13 D2.2; 13 64.61 cM	exon 4	exon 5	101	Itga2
integrin beta 1 (fibronectin receptor beta)	NM_010578.2	Itgb1	B1	*	8 E2; 8	exon 14	exon 15	135	Itgb1
lysyl oxidase	NM_001286181.1	Lox	B2	*	18 D1; 18 28.22 cM	exon 4	exon 5	131	Lox
matrix metallopeptidase 13	NM_008607.2	Mmp13	B3	*	9; 9; 9 A1-A2	Junction 3-4	exon 4	78	Mmp13
matrix metallopeptidase 14	NM_008608.4	Mmp14	B4	*	14 C2; 14 27.79 cM	exon 6	exon 7	128	Mmp14
matrix metallopeptidase 1a (interstitial collagenase)	NM_032006.3	Mmp1a	B5	*	9; 9 A1	exon 7	exon 8	136	Mmp1a
matrix metallopeptidase 2	NM_008610.3	Mmp2	B6	*	8 C5; 8 44.99 cM	exon 2	exon 3	72	Mmp2
matrix metallopeptidase 3	NM_010809.2	Mmp3	B7	*	9 A1; 9 2.46 cM	Junction 9-10	exon 10	87	Mmp3
plasminogen activator, tissue	NM_008872.3	Plat	B8	*	8 A2; 8 11.42 cM	exon 12	exon 13	147	Plat
plasminogen	NM_008877.3	Plg	B9	*	17 A1; 17 8.5 cM	exon 16	exon 17	90	Plg
serine (or cysteine) peptidase inhibitor, clade A, member 1A	NM_001252569.1	Serpina1a	B10	*	12 E; 12 52.98 cM	exon 5	exon 6	149	Serpina1a
serine (or cysteine) peptidase inhibitor, clade E, member 1	NM_008871.2	Serpine1	B11	*	5 G2; 5	exon 4	exon 4	65	Serpine1
serine (or cysteine) peptidase inhibitor, clade H, member 1	NM_001111043.1	Serpinh1	B12	*	7; 7 E1	exon 4	exon 5	147	Serpinh1
tissue inhibitor of metalloproteinase 1	NM_001044384.1	Timp1	C1	*	X A1.3; X 16.38 cM	exon 2	exon 3	146	Timp1
tissue inhibitor of metalloproteinase 2	NM_011594.3	Timp2	C2	*	11 E2; 11 83.09 cM	exon 3	exon 4	128	Timp2
epidermal growth factor	NM_001310737.1	Egf	C3	*	3 G3; 3 58.5 cM	exon 2	exon 3	95	Egf
platelet derived growth factor, alpha	NM_001363271.1	Pdgfa	C4	*	5 G2; 5 77.65 cM	exon 2	exon 3	82	Pdgfa
platelet derived growth factor, B polypeptide	NM_011057.4	Pdgfb	C5	*	15 E; 15 37.85 cM	exon 2	exon 3	104	Pdgfb
vascular endothelial growth factor A	NM_001025250.3	Vegfa	C6	*	17 C; 17 22.79 cM	exon 4	exon 4	68	Vegfa
chemokine (C-C motif) receptor 2	NM_009915.2	Ccr2	C7	*	9 F; 9 75.05 cM	exon 3	exon 3	125	Ccr2
chemokine (C-X-C motif) receptor 4	NM_001356509.1	Cxcr4	C8	*	1 E4; 1 56.43 cM	exon 2	exon 2	99	Cxcr4
interleukin 1 alpha	NM_010554.4	Il1a	C9	*	2 F; 2 62.9 cM	exon 4	exon 5	107	Il1a
interleukin 1 beta	NM_008361.4	Il1b	C10	*	2 F; 2 62.97 cM	exon 4	exon 4	89	Il1b
tumor necrosis factor	NM_001278601.1	Tnf	C11	*	17 B1; 17 18.59 cM	Junction 3-4	exon 4	149	Tnf
chemokine (C-C motif) ligand 2	NM_011333.3	Ccl2	C12	*	11 C-E1; 11 49.82 cM	exon 2	exon 3	113	Ccl2
interleukin 4	NM_021283.2	Il4	D1	*	11 B1.3; 11 31.97 cM	Junction 3-4	exon 4	72	Il4
interleukin 5	NM_010558.1	Il5	D2	*	11 A5/B1; 11 31.99 cM	exon 1	exon 3	153	Il5
actin, alpha 2, smooth muscle, aorta	NM_007392.3	Acta2	D3	*	19; 19 C3	exon 2	exon 3	149	Acta2
chemokine (C-C motif) ligand 11	NM_011330.3	Ccl11	D4	*	11 C; 11 49.84 cM	exon 1	Junction 1-2	69	Ccl11
chemokine (C-C motif) ligand 12	NM_011331.3	Ccl12	D5	*	11 C; 11 49.9 cM	exon 3	exon 3	70	Ccl12
chemokine (C-C motif) ligand 3	NM_011337.2	Ccl3	D6	*	11 C; 11 51.04 cM	exon 2	exon 3	89	Ccl3
cellular communication network factor 2	NM_010217.2	Ctgf	D7	*	10 A3-B1; 10 11.84 cM	exon 3	exon 4	103	Ctgf
gremlin 1, DAN family BMP antagonist	NM_011824.4	Grem1	D8	*	2 E4; 2 57.43 cM	exon 2	exon 2	120	Grem1
interleukin 13	NM_008355.3	Il13	D9	*	11 B1.3; 11 31.98 cM	Junction 2-3	exon 3	90	Il13
interleukin 13 receptor, alpha 2	NM_001306059.1	Il13ra2	D10	*	X F2; X 68.46 cM	exon 11	exon 12	121	Il13ra2
caveolin 1, caveolae protein	NM_001243064.1	Cav1	D11	*	6; 6 A2	exon 3	exon 3	103	Cav1
CCAAT/enhancer binding protein (C/EBP), beta	NM_001287738.1	Cebpb	D12	*	2 H3; 2 87.58 cM	exon 1	exon 1	124	Cebpb
myelocytomatosis oncogene	NM_001177352.1	Myc	E1	*	15 D2-D3; 15 26.19 cM	exon 3	exon 3	135	Myc
nuclear factor of kappa light polypeptide gene enhancer in B cells 1, p105	NM_008689.2	Nfkb1	E2	*	3 G3; 3 62.82 cM	exon 24	exon 25	110	Nfkb1
SMAD family member 2	NM_001252481.1	Smad2	E3	*	18 E3; 18 51.42 cM	exon 5	exon 6	119	Smad2
SMAD family member 3	NM_016769.4	Smad3	E4	*	9; 9 C	Junction 5-6	exon 6	113	Smad3
SMAD family member 6	NM_008542.3	Smad6	E5	*	9; 9 D	exon 2	exon 3	85	Smad6
SMAD family member 7	NM_001042660.1	Smad7	E6	*	18; 18 E2	exon 2	exon 3	101	Smad7
trans-acting transcription factor 1	NM_013672.2	Sp1	E7	*	15 F3; 15	exon 5	exon 6	149	Sp1
signal transducer and activator of transcription 1	NM_001205313.1	Stat1	E8	*	1 C1.1; 1 26.81 cM	exon 23	exon 24	123	Stat1
signal transducer and activator of transcription 6	NM_009284.2	Stat6	E9	*	10 D3; 10 74.59 cM	exon 2	exon 3	144	Stat6
transforming growth factor, beta 1	NM_011577.2	Tgfb1	E10	*	7 A3; 7 13.98 cM	exon 6	exon 7	127	Tgfb1
transforming growth factor, beta 2	NM_001329107.1	Tgfb2	E11	*	1 H5; 1 89.95 cM	exon 3	exon 4	128	Tgfb2
transforming growth factor, beta receptor I	NM_001312868.1	Tgfbr1	E12	*	4 B1; 4 26.02 cM	exon 7	exon 8	133	Tgfbr1
transforming growth factor, beta receptor II	NM_009371.3	Tgfbr2	F1	*	9 F3; 9 68.39 cM	exon 4	exon 5	95	Tgfbr2
TGFB-induced factor homeobox 1	NM_001164074.1	Tgif1	F2	*	17 E1.3; 17	exon 3	exon 3	148	Tgif1
thrombospondin 1	NM_001313914.1	Thbs1	F3	*	2 F1-F3; 2 59.34 cM	exon 18	exon 19	108	Thbs1
thrombospondin 2	NM_011581.3	Thbs2	F4	*	17 A3-B; 17 8.95 cM	exon 13	exon 14	135	Thbs2
granzyme B	NM_013542.3	Gzmb	F5	*	14 28.19 cM; 14 D3	exon 2	exon 3	95	Gzmb
eomesodermin	NM_001164789.1	Eomes	F6	*	9 F3; 9 70.21 cM	Junction 3-4	exon 4	91	Eomes
interleukin 12 receptor, beta 1	NM_008353.2	Il12rb1	F7	*	8 B3.3; 8 34.21 cM	exon 2	exon 3	150	Il12rb1
interleukin 12 receptor, beta 2	NM_001311141.1	Il12rb2	F8	*	6 C1; 6 30.81 cM	exon 9	exon 10	142	Il12rb2
T-box 21	NM_019507.2	Tbx21	F9	*	11; 11 D	exon 3	exon 4	141	Tbx21
GATA binding protein 3	NM_001355110.1	Gata3	F10	*	2 A1; 2 6.69 cM	exon 3	exon 4	141	Gata3
interleukin 6	NM_001314054.1	Il6	F11	*	5 B1; 5 15.7 cM	exon 2	exon 2	88	Il6
interleukin 21	NM_001291041.1	Il21	F12	*	3 B; 3	exon 1	exon 1	81	Il21
interleukin 17A	NM_010552.3	Il17a	G1	*	1; 1 A	Junction 2-3	exon 3	139	Il17a
interleukin 17F	NM_145856.2	Il17f	G2	*	1 A4; 1	exon 3	exon 3	95	Il17f
interleukin 27	NM_145636.2	Il27	G3	*	7 F3; 7	exon 3	exon 4	89	Il27
colony stimulating factor 1 receptor	NM_001037859.2	Csf1r	G4	*	18 E1; 18 34.41 cM	exon 11	exon 12	125	Csf1r
interleukin 22	NM_016971.2	Il22	G5	*	10 D2; 10 66.67 cM	exon 1	exon 1	117	Il22
nitric oxide synthase 2, inducible	NM_001313921.1	Nos2	G6	*	11 B5; 11 46.74 cM	exon 25	exon 26	148	Nos2
interleukin 33	NM_001164724.2	Il33	G7	*	19; 19 C2	Junction 6-7	exon 7	65	Il33
adhesion G protein-coupled receptor E1	NM_001355722.1	Adgre1	G8	*	17 D; 17 29.8 cM	exon 10	exon 11	101	Adgre1
CD68 antigen	NM_001291058.1	Cd68	G9	*	11 B3; 11 42.86 cM	exon 5	exon 6	143	Cd68
arginase, liver	NM_007482.3	Arg1	G10	*	10; 10 A4	exon 3	exon 4	125	Arg1
Fc receptor, IgE, low affinity II, alpha polypeptide	NM_001253737.1	Fcer2a	G11	*	CD23; Fce2; Fcer2; Ly-42	exon 8	exon 9	131	Fcer2a
KIT proto-oncogene receptor tyrosine kinase	NM_001122733.1	Kit	G12	*	5 C3.3; 5 39.55 cM	exon 4	exon 5	88	Kit
peptidylprolyl isomerase A	NM_008907.2	Ppia	H1	House-keeping genes	11 A1; 11 3.97 cM	exon 3	exon 4	80	Ppia
actin, beta	NM_007393.5	Actb	H2	House-keeping genes	5 G2; 5 81.8 cM	exon 4	exon 5	118	Actb
TATA box binding protein	NM_013684.3	Tbp	H3	House-keeping genes	17 A2; 17 8.95 cM	exon 3	exon 4	93	TBP
beta-2 microglobulin	NM_009735.3	B2m	H4	House-keeping genes	2 F1-F3; 2 60.55 cM	exon 2	exon 2	147	B2m
ribosomal protein, large, P0	NM_007475.5	Rplp0	H5	House-keeping genes	5 F; 5	exon 4	exon 5	102	RPLP0
hypoxanthine guanine phosphoribosyl transferase	NM_013556.2	Hprt	H6	House-keeping genes	X A6; X 29.31 cM	exon 2	exon 3	122	HPRT
transferrin receptor	NM_001357298.1	Tfrc	H7	House-keeping genes	16 B3; 16 23.06 cM	exon 8	exon 9	113	TFRC
glucuronidase, beta	NM_001357025.1	Gusb	H8	House-keeping genes	5 G1.3; 5 68.32 cM	exon 7	exon 8	97	GUSB
Positive control	*	POS CONT	H9	Quality Control	*	*	*	*	*
Positive control	*	POS CONT	H10	Quality Control	*	*	*	*	*
Negative control	*	NEG CONT	H11	Quality Control	*	*	*	*	*
Negative control	*	NEG CONT	H12	Quality Control	*	*	*	*	*
								legend :
									Reference Genes
									Quality controls
